# Supplementary material for: ECMO in Cardiogenic Shock: Time Course of Blood Biomarkers and Associated Mortality
Source: Diagnostics (Basel). 2022 Nov 26;12(12):2963. doi: 10.3390/diagnostics12122963 (PMC9776439; doi:10.3390/diagnostics12122963)
Supplement: Supplementary file 1 [file diagnostics-12-02963-s001.zip]

Archive with 1 entries (1 files):
- diagnostics-2050921-supplementary.pdf
